# Supplementary material for: Lipidation of Naturally Occurring α-Helical Antimicrobial Peptides as a Promising Strategy for Drug Design
Source: Int J Mol Sci. 2023 Feb 16;24(4):3951. doi: 10.3390/ijms24043951 (PMC9959048; doi:10.3390/ijms24043951)
Supplement: Supplementary file 1 [file ijms-24-03951-s001.zip]

Archive with 1 entries (1 files):
- ijms-2189249-supplementary.pdf
